# Supplementary material for: Deep Eutectic Solvents-Based Ultrasonic-Assisted Dispersive Liquid–Liquid Microextraction for the Determination of Organophosphorus Pesticides in Honeysuckle Dew Samples
Source: Molecules. 2024 Jul 21;29(14):3423. doi: 10.3390/molecules29143423 (PMC11279416; doi:10.3390/molecules29143423)
Supplement: Supplementary file 1 [file molecules-29-03423-s001.zip]

Archive with 1 entries (1 files):
- molecules-3039076-supplementary.pdf
